# Supplementary material for: Unveiling the Genomic Features and Biocontrol Potential of Trichoderma hamatum Against Root Rot Pathogens
Source: J Fungi (Basel). 2025 Feb 8;11(2):126. doi: 10.3390/jof11020126 (PMC11856919; doi:10.3390/jof11020126)
Supplement: Supplementary file 1 [file jof-11-00126-s001.zip]

Archive with 2 entries (2 files):
- Supplementary Materials1.pdf
- Supplementary Materials1.xlsx
