# Supplementary material for: Unveiling the Genomic Features and Biocontrol Potential of Trichoderma hamatum Against Root Rot Pathogens
Source: J Fungi (Basel). 2025 Feb 8;11(2):126. doi: 10.3390/jof11020126 (PMC11856919; doi:10.3390/jof11020126)
Supplement: Supplementary file 1 [file jof-11-00126-s001.zip › Supplementary Materials1.xlsx]

## Sheet: CAZy_anno
Table S7. Summary table of related GHs (Glycoside Hydrolases) family-related enzymes in T. hamatum.
Query_ID	CAZy_family	CAZy_class	CAZy_activities
rna-Tha04308.1	GH1	GHs(Glycoside Hydrolases)	β-glucosidase (EC 3.2.1.21); β-galactosidase (EC 3.2.1.23); β-mannosidase (EC 3.2.1.25); β-glucuronidase (EC 3.2.1.31); β-xylosidase (EC 3.2.1.37); β-D-fucosidase (EC 3.2.1.38); phlorizin hydrolase (EC 3.2.1.62); exo-β-1,4-glucanase (EC 3.2.1.74); 6-phospho-β-galactosidase (EC 3.2.1.85); 6-phospho-β-glucosidase (EC 3.2.1.86); strictosidine β-glucosidase (EC 3.2.1.105); lactase (EC 3.2.1.108); amy…
rna-Tha06217.1	GH1	GHs(Glycoside Hydrolases)	β-glucosidase (EC 3.2.1.21); β-galactosidase (EC 3.2.1.23); β-mannosidase (EC 3.2.1.25); β-glucuronidase (EC 3.2.1.31); β-xylosidase (EC 3.2.1.37); β-D-fucosidase (EC 3.2.1.38); phlorizin hydrolase (EC 3.2.1.62); exo-β-1,4-glucanase (EC 3.2.1.74); 6-phospho-β-galactosidase (EC 3.2.1.85); 6-phospho-β-glucosidase (EC 3.2.1.86); strictosidine β-glucosidase (EC 3.2.1.105); lactase (EC 3.2.1.108); amy…
rna-Tha06961.1	GH1	GHs(Glycoside Hydrolases)	β-glucosidase (EC 3.2.1.21); β-galactosidase (EC 3.2.1.23); β-mannosidase (EC 3.2.1.25); β-glucuronidase (EC 3.2.1.31); β-xylosidase (EC 3.2.1.37); β-D-fucosidase (EC 3.2.1.38); phlorizin hydrolase (EC 3.2.1.62); exo-β-1,4-glucanase (EC 3.2.1.74); 6-phospho-β-galactosidase (EC 3.2.1.85); 6-phospho-β-glucosidase (EC 3.2.1.86); strictosidine β-glucosidase (EC 3.2.1.105); lactase (EC 3.2.1.108); amy…
rna-Tha04133.1	GH10	GHs(Glycoside Hydrolases)	endo-1,4-β-xylanase (EC 3.2.1.8); endo-1,3-β-xylanase (EC 3.2.1.32); tomatinase (EC 3.2.1.-); xylan endotransglycosylase (EC 2.4.2.-); endo-β-1,4-glucanase (EC 3.2.1.4); [retaining] arabinoxylan-specific endo-β-1,4-xylanase (EC 3.2.1.-)
rna-Tha04444.1	GH10	GHs(Glycoside Hydrolases)	endo-1,4-β-xylanase (EC 3.2.1.8); endo-1,3-β-xylanase (EC 3.2.1.32); tomatinase (EC 3.2.1.-); xylan endotransglycosylase (EC 2.4.2.-); endo-β-1,4-glucanase (EC 3.2.1.4); [retaining] arabinoxylan-specific endo-β-1,4-xylanase (EC 3.2.1.-)
rna-Tha02225.1	GH105	GHs(Glycoside Hydrolases)	unsaturated rhamnogalacturonyl hydrolase (EC 3.2.1.172); d-4,5-unsaturated β-glucuronyl hydrolase (EC 3.2.1.-); d-4,5-unsaturated α-galacturonidase (EC 3.2.1.-)
rna-Tha10441.1	GH105	GHs(Glycoside Hydrolases)	unsaturated rhamnogalacturonyl hydrolase (EC 3.2.1.172); d-4,5-unsaturated β-glucuronyl hydrolase (EC 3.2.1.-); d-4,5-unsaturated α-galacturonidase (EC 3.2.1.-)
rna-Tha00762.1	GH106	GHs(Glycoside Hydrolases)	α-L-rhamnosidase (EC 3.2.1.40); rhamnogalacturonan α-L-rhamnohydrolase (EC 3.2.1.174)
rna-Tha00167.1	GH11	GHs(Glycoside Hydrolases)	endo-β-1,4-xylanase (EC 3.2.1.8); exo-1,4-β-xylosidase (EC 3.2.1.-)
rna-Tha00352.1	GH11	GHs(Glycoside Hydrolases)	endo-β-1,4-xylanase (EC 3.2.1.8); exo-1,4-β-xylosidase (EC 3.2.1.-)
rna-Tha08759.1	GH11	GHs(Glycoside Hydrolases)	endo-β-1,4-xylanase (EC 3.2.1.8); exo-1,4-β-xylosidase (EC 3.2.1.-)
rna-Tha10727.1	GH11	GHs(Glycoside Hydrolases)	endo-β-1,4-xylanase (EC 3.2.1.8); exo-1,4-β-xylosidase (EC 3.2.1.-)
rna-Tha01593.1	GH114	GHs(Glycoside Hydrolases)	endo-α-1,4-polygalactosaminidase (EC 3.2.1.109)
rna-Tha05726.1	GH115	GHs(Glycoside Hydrolases)	xylan α-1,2-glucuronidase (3.2.1.131); α-(4-O-methyl)-glucuronidase (3.2.1.-)
rna-Tha00663.1	GH12	GHs(Glycoside Hydrolases)	endoglucanase (EC 3.2.1.4); xyloglucan hydrolase (EC 3.2.1.151); β-1,3-1,4-glucanase (EC 3.2.1.73); xyloglucan endotransglycosylase (EC 2.4.1.207)
rna-Tha04529.1	GH12	GHs(Glycoside Hydrolases)	endoglucanase (EC 3.2.1.4); xyloglucan hydrolase (EC 3.2.1.151); β-1,3-1,4-glucanase (EC 3.2.1.73); xyloglucan endotransglycosylase (EC 2.4.1.207)
rna-Tha07620.1	GH12	GHs(Glycoside Hydrolases)	endoglucanase (EC 3.2.1.4); xyloglucan hydrolase (EC 3.2.1.151); β-1,3-1,4-glucanase (EC 3.2.1.73); xyloglucan endotransglycosylase (EC 2.4.1.207)
rna-Tha08691.1	GH12	GHs(Glycoside Hydrolases)	endoglucanase (EC 3.2.1.4); xyloglucan hydrolase (EC 3.2.1.151); β-1,3-1,4-glucanase (EC 3.2.1.73); xyloglucan endotransglycosylase (EC 2.4.1.207)
rna-Tha09784.1	GH125	GHs(Glycoside Hydrolases)	exo-α-1,6-mannosidase (EC 3.2.1.-)
rna-Tha10196.1	GH125	GHs(Glycoside Hydrolases)	exo-α-1,6-mannosidase (EC 3.2.1.-)
rna-Tha00648.1	GH127	GHs(Glycoside Hydrolases)	β-L-arabinofuranosidase (EC 3.2.1.185); 3-C-carboxy-5-deoxy-L-xylose (aceric acid) hydrolase (EC 3.2.1.-); α-1,3-(3,6)-anhydro-D-galactosidase (EC 3.2.1.-)
rna-Tha01006.1	GH128	GHs(Glycoside Hydrolases)	β-1,3-glucanase (EC 3.2.1.39); β-1,3-glucosidase (EC 3.2.1.-)
rna-Tha02595.1	GH128	GHs(Glycoside Hydrolases)	β-1,3-glucanase (EC 3.2.1.39); β-1,3-glucosidase (EC 3.2.1.-)
rna-Tha03788.1	GH128	GHs(Glycoside Hydrolases)	β-1,3-glucanase (EC 3.2.1.39); β-1,3-glucosidase (EC 3.2.1.-)
rna-Tha04227.1	GH128	GHs(Glycoside Hydrolases)	β-1,3-glucanase (EC 3.2.1.39); β-1,3-glucosidase (EC 3.2.1.-)
rna-Tha08537.1	GH128	GHs(Glycoside Hydrolases)	β-1,3-glucanase (EC 3.2.1.39); β-1,3-glucosidase (EC 3.2.1.-)
rna-Tha04000.1	GH13_1	GHs(Glycoside Hydrolases)	Hexosyltransferases (EC 2.4.1.-);[retaining] 4-a-glucanotransferase / amylomaltase (EC 2.4.1.25);[retaining] a-amylase (EC 3.2.1.1);[retaining] maltotriose-producing a-amylase (EC 3.2.1.116)
rna-Tha04279.1	GH13_1	GHs(Glycoside Hydrolases)	Hexosyltransferases (EC 2.4.1.-);[retaining] 4-a-glucanotransferase / amylomaltase (EC 2.4.1.25);[retaining] a-amylase (EC 3.2.1.1);[retaining] maltotriose-producing a-amylase (EC 3.2.1.116)
rna-Tha01998.1	GH13_25	GHs(Glycoside Hydrolases)	[retaining] 4-a-glucanotransferase / amylomaltase (EC 2.4.1.25)
rna-Tha01728.1	GH13_40	GHs(Glycoside Hydrolases)	[retaining] oligo-a-1,6-glucosidase (EC 3.2.1.10);a-glucosidase (EC 3.2.1.20);glucodextranase (EC 3.2.1.70)
rna-Tha05320.1	GH13_40	GHs(Glycoside Hydrolases)	[retaining] oligo-a-1,6-glucosidase (EC 3.2.1.10);a-glucosidase (EC 3.2.1.20);glucodextranase (EC 3.2.1.70)
rna-Tha06819.1	GH13_40	GHs(Glycoside Hydrolases)	[retaining] oligo-a-1,6-glucosidase (EC 3.2.1.10);a-glucosidase (EC 3.2.1.20);glucodextranase (EC 3.2.1.70)
rna-Tha04817.1	GH13_8	GHs(Glycoside Hydrolases)	[retaining] a-1,4-glucan branching enzyme (EC 2.4.1.18)
rna-Tha01424.1	GH132	GHs(Glycoside Hydrolases)	Activity on β-1,3-glucan (curdlan) shown for the Aspergillus fumigatus Sun4 protein; activity on laminarioligosaccharides shown for Aspergillus fumigatus Sun4 protein and Candida albicans Sun41 protein; transglycosylation activity reported in PMID 23508952; β-1,3-glucosidase (EC 3.2.1.-)
rna-Tha03603.1	GH132	GHs(Glycoside Hydrolases)	Activity on β-1,3-glucan (curdlan) shown for the Aspergillus fumigatus Sun4 protein; activity on laminarioligosaccharides shown for Aspergillus fumigatus Sun4 protein and Candida albicans Sun41 protein; transglycosylation activity reported in PMID 23508952; β-1,3-glucosidase (EC 3.2.1.-)
rna-Tha00049.1	GH142	GHs(Glycoside Hydrolases)	β-L-arabinofuranosidase (EC 3.2.1.185)
rna-Tha02629.1	GH15	GHs(Glycoside Hydrolases)	glucoamylase (EC 3.2.1.3); glucodextranase (EC 3.2.1.70); α,α-trehalase (EC 3.2.1.28); dextran dextrinase (EC 2.4.1.2)
rna-Tha03239.1	GH15	GHs(Glycoside Hydrolases)	glucoamylase (EC 3.2.1.3); glucodextranase (EC 3.2.1.70); α,α-trehalase (EC 3.2.1.28); dextran dextrinase (EC 2.4.1.2)
rna-Tha04234.1	GH15	GHs(Glycoside Hydrolases)	glucoamylase (EC 3.2.1.3); glucodextranase (EC 3.2.1.70); α,α-trehalase (EC 3.2.1.28); dextran dextrinase (EC 2.4.1.2)
rna-Tha04756.1	GH152	GHs(Glycoside Hydrolases)	β-1,3-glucanase (EC 3.2.1.39)
rna-Tha00770.1	GH154	GHs(Glycoside Hydrolases)	β-glucuronidase (3.2.1.31); β-1,6-D-glucuronidase (EC 3.2.1.-); β-1,6-D-glucuronidase (EC 3.2.1.-)
rna-Tha07975.1	GH154	GHs(Glycoside Hydrolases)	β-glucuronidase (3.2.1.31); β-1,6-D-glucuronidase (EC 3.2.1.-); β-1,6-D-glucuronidase (EC 3.2.1.-)
rna-Tha01270.1	GH16_1	GHs(Glycoside Hydrolases)	[retaining] b-1,3-glucanosyltransglucosidase (EC 2.4.1.-);[retaining] b-glucanase (EC 3.2.1.-);hyaluronidase / hyaluronoglucosaminidase (EC 3.2.1.35);endo-b-1,3-glucanase / laminarinase (EC 3.2.1.39);endo-b-1,3(4)-glucanase / lichenase-laminarinase (EC 3.2.1.6);lichenase / endo-b-1,3-1,4-glucanase (EC 3.2.1.73)
rna-Tha03509.1	GH16_1	GHs(Glycoside Hydrolases)	[retaining] b-1,3-glucanosyltransglucosidase (EC 2.4.1.-);[retaining] b-glucanase (EC 3.2.1.-);hyaluronidase / hyaluronoglucosaminidase (EC 3.2.1.35);endo-b-1,3-glucanase / laminarinase (EC 3.2.1.39);endo-b-1,3(4)-glucanase / lichenase-laminarinase (EC 3.2.1.6);lichenase / endo-b-1,3-1,4-glucanase (EC 3.2.1.73)
rna-Tha04381.1	GH16_1	GHs(Glycoside Hydrolases)	[retaining] b-1,3-glucanosyltransglucosidase (EC 2.4.1.-);[retaining] b-glucanase (EC 3.2.1.-);hyaluronidase / hyaluronoglucosaminidase (EC 3.2.1.35);endo-b-1,3-glucanase / laminarinase (EC 3.2.1.39);endo-b-1,3(4)-glucanase / lichenase-laminarinase (EC 3.2.1.6);lichenase / endo-b-1,3-1,4-glucanase (EC 3.2.1.73)
rna-Tha06609.1	GH16_1	GHs(Glycoside Hydrolases)	[retaining] b-1,3-glucanosyltransglucosidase (EC 2.4.1.-);[retaining] b-glucanase (EC 3.2.1.-);hyaluronidase / hyaluronoglucosaminidase (EC 3.2.1.35);endo-b-1,3-glucanase / laminarinase (EC 3.2.1.39);endo-b-1,3(4)-glucanase / lichenase-laminarinase (EC 3.2.1.6);lichenase / endo-b-1,3-1,4-glucanase (EC 3.2.1.73)
rna-Tha08041.1	GH16_1	GHs(Glycoside Hydrolases)	[retaining] b-1,3-glucanosyltransglucosidase (EC 2.4.1.-);[retaining] b-glucanase (EC 3.2.1.-);hyaluronidase / hyaluronoglucosaminidase (EC 3.2.1.35);endo-b-1,3-glucanase / laminarinase (EC 3.2.1.39);endo-b-1,3(4)-glucanase / lichenase-laminarinase (EC 3.2.1.6);lichenase / endo-b-1,3-1,4-glucanase (EC 3.2.1.73)
rna-Tha03132.1	GH16_18	GHs(Glycoside Hydrolases)	b-transglycosidase (EC 2.4.1.-);chitin b-1,3/1,6-glucanosyltransferase (EC 2.4.1.-);endo-b-1,3-glucanase / laminarinase (EC 3.2.1.39)
rna-Tha04409.1	GH16_18	GHs(Glycoside Hydrolases)	b-transglycosidase (EC 2.4.1.-);chitin b-1,3/1,6-glucanosyltransferase (EC 2.4.1.-);endo-b-1,3-glucanase / laminarinase (EC 3.2.1.39)
rna-Tha06114.1	GH16_18	GHs(Glycoside Hydrolases)	b-transglycosidase (EC 2.4.1.-);chitin b-1,3/1,6-glucanosyltransferase (EC 2.4.1.-);endo-b-1,3-glucanase / laminarinase (EC 3.2.1.39)
rna-Tha06627.1	GH16_18	GHs(Glycoside Hydrolases)	b-transglycosidase (EC 2.4.1.-);chitin b-1,3/1,6-glucanosyltransferase (EC 2.4.1.-);endo-b-1,3-glucanase / laminarinase (EC 3.2.1.39)
rna-Tha10650.1	GH16_19	GHs(Glycoside Hydrolases)	chitin b-1,3/1,6-glucanosyltransferase (EC 2.4.1.-)
rna-Tha00166.1	GH16_21	GHs(Glycoside Hydrolases)	b-glycosidase (EC 3.2.1.-);endo-b-1,3(4)-glucanase / lichenase-laminarinase (EC 3.2.1.6);lichenase / endo-b-1,3-1,4-glucanase (EC 3.2.1.73)
rna-Tha07198.1	GH16_22	GHs(Glycoside Hydrolases)	No known activity in this subfamily.<BR> Activities in Family: <BR>[retaining] b-1,3-glucanosyltransglucosidase (EC 2.4.1.-);b-transglycosidase (EC 2.4.1.-);chitin b-1,3/1,6-glucanosyltransferase (EC 2.4.1.-);xyloglucan:xyloglucosyl transferase (EC 2.4.1.207);GlcNAc-a-1,4-Gal-releasing endo-b-galactosidase (EC 3.2.1.-);[retaining] b-glucanase (EC 3.2.1.-);b-carrageenase (EC 3.2.1.-);b-glycosidase…
rna-Tha00128.1	GH16_23	GHs(Glycoside Hydrolases)	No known activity in this subfamily.<BR> Activities in Family: <BR>[retaining] b-1,3-glucanosyltransglucosidase (EC 2.4.1.-);b-transglycosidase (EC 2.4.1.-);chitin b-1,3/1,6-glucanosyltransferase (EC 2.4.1.-);xyloglucan:xyloglucosyl transferase (EC 2.4.1.207);GlcNAc-a-1,4-Gal-releasing endo-b-galactosidase (EC 3.2.1.-);[retaining] b-glucanase (EC 3.2.1.-);b-carrageenase (EC 3.2.1.-);b-glycosidase…
rna-Tha00790.1	GH16_3	GHs(Glycoside Hydrolases)	endo-b-1,4-galactosidase (EC 3.2.1.-);b-glucosidase (EC 3.2.1.21);endo-b-1,3-glucanase / laminarinase (EC 3.2.1.39);endo-b-1,3(4)-glucanase / lichenase-laminarinase (EC 3.2.1.6);lichenase / endo-b-1,3-1,4-glucanase (EC 3.2.1.73)
rna-Tha01035.1	GH16_3	GHs(Glycoside Hydrolases)	endo-b-1,4-galactosidase (EC 3.2.1.-);b-glucosidase (EC 3.2.1.21);endo-b-1,3-glucanase / laminarinase (EC 3.2.1.39);endo-b-1,3(4)-glucanase / lichenase-laminarinase (EC 3.2.1.6);lichenase / endo-b-1,3-1,4-glucanase (EC 3.2.1.73)
rna-Tha02369.1	GH16_3	GHs(Glycoside Hydrolases)	endo-b-1,4-galactosidase (EC 3.2.1.-);b-glucosidase (EC 3.2.1.21);endo-b-1,3-glucanase / laminarinase (EC 3.2.1.39);endo-b-1,3(4)-glucanase / lichenase-laminarinase (EC 3.2.1.6);lichenase / endo-b-1,3-1,4-glucanase (EC 3.2.1.73)
rna-Tha05648.1	GH16_3	GHs(Glycoside Hydrolases)	endo-b-1,4-galactosidase (EC 3.2.1.-);b-glucosidase (EC 3.2.1.21);endo-b-1,3-glucanase / laminarinase (EC 3.2.1.39);endo-b-1,3(4)-glucanase / lichenase-laminarinase (EC 3.2.1.6);lichenase / endo-b-1,3-1,4-glucanase (EC 3.2.1.73)
rna-Tha05031.1	GH16_4	GHs(Glycoside Hydrolases)	endo-b-1,3-glucanase / laminarinase (EC 3.2.1.39)
rna-Tha04054.1	GH17	GHs(Glycoside Hydrolases)	glucan endo-1,3-β-glucosidase (EC 3.2.1.39); licheninase (EC 3.2.1.73); ABA-specific β-glucosidase (EC 3.2.1.175); β-1,3-glucanosyltransglycosylase (EC 2.4.1.-); β-1,3-glucosidase (EC 3.2.1.-)
rna-Tha04479.1	GH17	GHs(Glycoside Hydrolases)	glucan endo-1,3-β-glucosidase (EC 3.2.1.39); licheninase (EC 3.2.1.73); ABA-specific β-glucosidase (EC 3.2.1.175); β-1,3-glucanosyltransglycosylase (EC 2.4.1.-); β-1,3-glucosidase (EC 3.2.1.-)
rna-Tha00206.1	GH18	GHs(Glycoside Hydrolases)	chitinase (EC 3.2.1.14); lysozyme (EC 3.2.1.17); endo-β-N-acetylglucosaminidase (EC 3.2.1.96); peptidoglycan hydrolase with endo-β-N-acetylglucosaminidase specificity (EC 3.2.1.-); Nod factor hydrolase (EC 3.2.1.-); xylanase inhibitor; concanavalin B; narbonin
rna-Tha00251.1	GH18	GHs(Glycoside Hydrolases)	chitinase (EC 3.2.1.14); lysozyme (EC 3.2.1.17); endo-β-N-acetylglucosaminidase (EC 3.2.1.96); peptidoglycan hydrolase with endo-β-N-acetylglucosaminidase specificity (EC 3.2.1.-); Nod factor hydrolase (EC 3.2.1.-); xylanase inhibitor; concanavalin B; narbonin
rna-Tha00513.1	GH18	GHs(Glycoside Hydrolases)	chitinase (EC 3.2.1.14); lysozyme (EC 3.2.1.17); endo-β-N-acetylglucosaminidase (EC 3.2.1.96); peptidoglycan hydrolase with endo-β-N-acetylglucosaminidase specificity (EC 3.2.1.-); Nod factor hydrolase (EC 3.2.1.-); xylanase inhibitor; concanavalin B; narbonin
rna-Tha00786.1	GH18	GHs(Glycoside Hydrolases)	chitinase (EC 3.2.1.14); lysozyme (EC 3.2.1.17); endo-β-N-acetylglucosaminidase (EC 3.2.1.96); peptidoglycan hydrolase with endo-β-N-acetylglucosaminidase specificity (EC 3.2.1.-); Nod factor hydrolase (EC 3.2.1.-); xylanase inhibitor; concanavalin B; narbonin
rna-Tha01467.1	GH18	GHs(Glycoside Hydrolases)	chitinase (EC 3.2.1.14); lysozyme (EC 3.2.1.17); endo-β-N-acetylglucosaminidase (EC 3.2.1.96); peptidoglycan hydrolase with endo-β-N-acetylglucosaminidase specificity (EC 3.2.1.-); Nod factor hydrolase (EC 3.2.1.-); xylanase inhibitor; concanavalin B; narbonin
rna-Tha01849.1	GH18	GHs(Glycoside Hydrolases)	chitinase (EC 3.2.1.14); lysozyme (EC 3.2.1.17); endo-β-N-acetylglucosaminidase (EC 3.2.1.96); peptidoglycan hydrolase with endo-β-N-acetylglucosaminidase specificity (EC 3.2.1.-); Nod factor hydrolase (EC 3.2.1.-); xylanase inhibitor; concanavalin B; narbonin
rna-Tha02248.1	GH18	GHs(Glycoside Hydrolases)	chitinase (EC 3.2.1.14); lysozyme (EC 3.2.1.17); endo-β-N-acetylglucosaminidase (EC 3.2.1.96); peptidoglycan hydrolase with endo-β-N-acetylglucosaminidase specificity (EC 3.2.1.-); Nod factor hydrolase (EC 3.2.1.-); xylanase inhibitor; concanavalin B; narbonin
rna-Tha02358.1	GH18	GHs(Glycoside Hydrolases)	chitinase (EC 3.2.1.14); lysozyme (EC 3.2.1.17); endo-β-N-acetylglucosaminidase (EC 3.2.1.96); peptidoglycan hydrolase with endo-β-N-acetylglucosaminidase specificity (EC 3.2.1.-); Nod factor hydrolase (EC 3.2.1.-); xylanase inhibitor; concanavalin B; narbonin
rna-Tha02481.1	GH18	GHs(Glycoside Hydrolases)	chitinase (EC 3.2.1.14); lysozyme (EC 3.2.1.17); endo-β-N-acetylglucosaminidase (EC 3.2.1.96); peptidoglycan hydrolase with endo-β-N-acetylglucosaminidase specificity (EC 3.2.1.-); Nod factor hydrolase (EC 3.2.1.-); xylanase inhibitor; concanavalin B; narbonin
rna-Tha02587.1	GH18	GHs(Glycoside Hydrolases)	chitinase (EC 3.2.1.14); lysozyme (EC 3.2.1.17); endo-β-N-acetylglucosaminidase (EC 3.2.1.96); peptidoglycan hydrolase with endo-β-N-acetylglucosaminidase specificity (EC 3.2.1.-); Nod factor hydrolase (EC 3.2.1.-); xylanase inhibitor; concanavalin B; narbonin
rna-Tha04274.1	GH18	GHs(Glycoside Hydrolases)	chitinase (EC 3.2.1.14); lysozyme (EC 3.2.1.17); endo-β-N-acetylglucosaminidase (EC 3.2.1.96); peptidoglycan hydrolase with endo-β-N-acetylglucosaminidase specificity (EC 3.2.1.-); Nod factor hydrolase (EC 3.2.1.-); xylanase inhibitor; concanavalin B; narbonin
rna-Tha04390.1	GH18	GHs(Glycoside Hydrolases)	chitinase (EC 3.2.1.14); lysozyme (EC 3.2.1.17); endo-β-N-acetylglucosaminidase (EC 3.2.1.96); peptidoglycan hydrolase with endo-β-N-acetylglucosaminidase specificity (EC 3.2.1.-); Nod factor hydrolase (EC 3.2.1.-); xylanase inhibitor; concanavalin B; narbonin
rna-Tha05623.1	GH18	GHs(Glycoside Hydrolases)	chitinase (EC 3.2.1.14); lysozyme (EC 3.2.1.17); endo-β-N-acetylglucosaminidase (EC 3.2.1.96); peptidoglycan hydrolase with endo-β-N-acetylglucosaminidase specificity (EC 3.2.1.-); Nod factor hydrolase (EC 3.2.1.-); xylanase inhibitor; concanavalin B; narbonin
rna-Tha05893.1	GH18	GHs(Glycoside Hydrolases)	chitinase (EC 3.2.1.14); lysozyme (EC 3.2.1.17); endo-β-N-acetylglucosaminidase (EC 3.2.1.96); peptidoglycan hydrolase with endo-β-N-acetylglucosaminidase specificity (EC 3.2.1.-); Nod factor hydrolase (EC 3.2.1.-); xylanase inhibitor; concanavalin B; narbonin
rna-Tha06405.1	GH18	GHs(Glycoside Hydrolases)	chitinase (EC 3.2.1.14); lysozyme (EC 3.2.1.17); endo-β-N-acetylglucosaminidase (EC 3.2.1.96); peptidoglycan hydrolase with endo-β-N-acetylglucosaminidase specificity (EC 3.2.1.-); Nod factor hydrolase (EC 3.2.1.-); xylanase inhibitor; concanavalin B; narbonin
rna-Tha06421.1	GH18	GHs(Glycoside Hydrolases)	chitinase (EC 3.2.1.14); lysozyme (EC 3.2.1.17); endo-β-N-acetylglucosaminidase (EC 3.2.1.96); peptidoglycan hydrolase with endo-β-N-acetylglucosaminidase specificity (EC 3.2.1.-); Nod factor hydrolase (EC 3.2.1.-); xylanase inhibitor; concanavalin B; narbonin
rna-Tha07583.1	GH18	GHs(Glycoside Hydrolases)	chitinase (EC 3.2.1.14); lysozyme (EC 3.2.1.17); endo-β-N-acetylglucosaminidase (EC 3.2.1.96); peptidoglycan hydrolase with endo-β-N-acetylglucosaminidase specificity (EC 3.2.1.-); Nod factor hydrolase (EC 3.2.1.-); xylanase inhibitor; concanavalin B; narbonin
rna-Tha07998.1	GH18	GHs(Glycoside Hydrolases)	chitinase (EC 3.2.1.14); lysozyme (EC 3.2.1.17); endo-β-N-acetylglucosaminidase (EC 3.2.1.96); peptidoglycan hydrolase with endo-β-N-acetylglucosaminidase specificity (EC 3.2.1.-); Nod factor hydrolase (EC 3.2.1.-); xylanase inhibitor; concanavalin B; narbonin
rna-Tha08679.1	GH18	GHs(Glycoside Hydrolases)	chitinase (EC 3.2.1.14); lysozyme (EC 3.2.1.17); endo-β-N-acetylglucosaminidase (EC 3.2.1.96); peptidoglycan hydrolase with endo-β-N-acetylglucosaminidase specificity (EC 3.2.1.-); Nod factor hydrolase (EC 3.2.1.-); xylanase inhibitor; concanavalin B; narbonin
rna-Tha08680.1	GH18	GHs(Glycoside Hydrolases)	chitinase (EC 3.2.1.14); lysozyme (EC 3.2.1.17); endo-β-N-acetylglucosaminidase (EC 3.2.1.96); peptidoglycan hydrolase with endo-β-N-acetylglucosaminidase specificity (EC 3.2.1.-); Nod factor hydrolase (EC 3.2.1.-); xylanase inhibitor; concanavalin B; narbonin
rna-Tha09516.1	GH18	GHs(Glycoside Hydrolases)	chitinase (EC 3.2.1.14); lysozyme (EC 3.2.1.17); endo-β-N-acetylglucosaminidase (EC 3.2.1.96); peptidoglycan hydrolase with endo-β-N-acetylglucosaminidase specificity (EC 3.2.1.-); Nod factor hydrolase (EC 3.2.1.-); xylanase inhibitor; concanavalin B; narbonin
rna-Tha09635.1	GH18	GHs(Glycoside Hydrolases)	chitinase (EC 3.2.1.14); lysozyme (EC 3.2.1.17); endo-β-N-acetylglucosaminidase (EC 3.2.1.96); peptidoglycan hydrolase with endo-β-N-acetylglucosaminidase specificity (EC 3.2.1.-); Nod factor hydrolase (EC 3.2.1.-); xylanase inhibitor; concanavalin B; narbonin
rna-Tha09866.1	GH18	GHs(Glycoside Hydrolases)	chitinase (EC 3.2.1.14); lysozyme (EC 3.2.1.17); endo-β-N-acetylglucosaminidase (EC 3.2.1.96); peptidoglycan hydrolase with endo-β-N-acetylglucosaminidase specificity (EC 3.2.1.-); Nod factor hydrolase (EC 3.2.1.-); xylanase inhibitor; concanavalin B; narbonin
rna-Tha10038.1	GH18	GHs(Glycoside Hydrolases)	chitinase (EC 3.2.1.14); lysozyme (EC 3.2.1.17); endo-β-N-acetylglucosaminidase (EC 3.2.1.96); peptidoglycan hydrolase with endo-β-N-acetylglucosaminidase specificity (EC 3.2.1.-); Nod factor hydrolase (EC 3.2.1.-); xylanase inhibitor; concanavalin B; narbonin
rna-Tha10269.1	GH18	GHs(Glycoside Hydrolases)	chitinase (EC 3.2.1.14); lysozyme (EC 3.2.1.17); endo-β-N-acetylglucosaminidase (EC 3.2.1.96); peptidoglycan hydrolase with endo-β-N-acetylglucosaminidase specificity (EC 3.2.1.-); Nod factor hydrolase (EC 3.2.1.-); xylanase inhibitor; concanavalin B; narbonin
rna-Tha10476.1	GH18	GHs(Glycoside Hydrolases)	chitinase (EC 3.2.1.14); lysozyme (EC 3.2.1.17); endo-β-N-acetylglucosaminidase (EC 3.2.1.96); peptidoglycan hydrolase with endo-β-N-acetylglucosaminidase specificity (EC 3.2.1.-); Nod factor hydrolase (EC 3.2.1.-); xylanase inhibitor; concanavalin B; narbonin
rna-Tha10512.1	GH18	GHs(Glycoside Hydrolases)	chitinase (EC 3.2.1.14); lysozyme (EC 3.2.1.17); endo-β-N-acetylglucosaminidase (EC 3.2.1.96); peptidoglycan hydrolase with endo-β-N-acetylglucosaminidase specificity (EC 3.2.1.-); Nod factor hydrolase (EC 3.2.1.-); xylanase inhibitor; concanavalin B; narbonin
rna-Tha10657.1	GH18	GHs(Glycoside Hydrolases)	chitinase (EC 3.2.1.14); lysozyme (EC 3.2.1.17); endo-β-N-acetylglucosaminidase (EC 3.2.1.96); peptidoglycan hydrolase with endo-β-N-acetylglucosaminidase specificity (EC 3.2.1.-); Nod factor hydrolase (EC 3.2.1.-); xylanase inhibitor; concanavalin B; narbonin
rna-Tha00914.1	GH2	GHs(Glycoside Hydrolases)	β-galactosidase (EC 3.2.1.23) ; β-mannosidase (EC 3.2.1.25); β-glucuronidase (EC 3.2.1.31); α-L-arabinofuranosidase (EC 3.2.1.55); mannosylglycoprotein endo-β-mannosidase (EC 3.2.1.152); exo-β-glucosaminidase (EC 3.2.1.165); α-L-arabinopyranosidase (EC 3.2.1.-); β-galacturonidase (EC 3.2.1.-); β-xylosidase (EC 3.2.1.37); β-D-galactofuranosidase (EC 3.2.1.146); β-glucosidase (EC 3.2.1.21)
rna-Tha02513.1	GH2	GHs(Glycoside Hydrolases)	β-galactosidase (EC 3.2.1.23) ; β-mannosidase (EC 3.2.1.25); β-glucuronidase (EC 3.2.1.31); α-L-arabinofuranosidase (EC 3.2.1.55); mannosylglycoprotein endo-β-mannosidase (EC 3.2.1.152); exo-β-glucosaminidase (EC 3.2.1.165); α-L-arabinopyranosidase (EC 3.2.1.-); β-galacturonidase (EC 3.2.1.-); β-xylosidase (EC 3.2.1.37); β-D-galactofuranosidase (EC 3.2.1.146); β-glucosidase (EC 3.2.1.21)
rna-Tha02880.1	GH2	GHs(Glycoside Hydrolases)	β-galactosidase (EC 3.2.1.23) ; β-mannosidase (EC 3.2.1.25); β-glucuronidase (EC 3.2.1.31); α-L-arabinofuranosidase (EC 3.2.1.55); mannosylglycoprotein endo-β-mannosidase (EC 3.2.1.152); exo-β-glucosaminidase (EC 3.2.1.165); α-L-arabinopyranosidase (EC 3.2.1.-); β-galacturonidase (EC 3.2.1.-); β-xylosidase (EC 3.2.1.37); β-D-galactofuranosidase (EC 3.2.1.146); β-glucosidase (EC 3.2.1.21)
rna-Tha03888.1	GH2	GHs(Glycoside Hydrolases)	β-galactosidase (EC 3.2.1.23) ; β-mannosidase (EC 3.2.1.25); β-glucuronidase (EC 3.2.1.31); α-L-arabinofuranosidase (EC 3.2.1.55); mannosylglycoprotein endo-β-mannosidase (EC 3.2.1.152); exo-β-glucosaminidase (EC 3.2.1.165); α-L-arabinopyranosidase (EC 3.2.1.-); β-galacturonidase (EC 3.2.1.-); β-xylosidase (EC 3.2.1.37); β-D-galactofuranosidase (EC 3.2.1.146); β-glucosidase (EC 3.2.1.21)
rna-Tha04275.1	GH2	GHs(Glycoside Hydrolases)	β-galactosidase (EC 3.2.1.23) ; β-mannosidase (EC 3.2.1.25); β-glucuronidase (EC 3.2.1.31); α-L-arabinofuranosidase (EC 3.2.1.55); mannosylglycoprotein endo-β-mannosidase (EC 3.2.1.152); exo-β-glucosaminidase (EC 3.2.1.165); α-L-arabinopyranosidase (EC 3.2.1.-); β-galacturonidase (EC 3.2.1.-); β-xylosidase (EC 3.2.1.37); β-D-galactofuranosidase (EC 3.2.1.146); β-glucosidase (EC 3.2.1.21)
rna-Tha05511.1	GH2	GHs(Glycoside Hydrolases)	β-galactosidase (EC 3.2.1.23) ; β-mannosidase (EC 3.2.1.25); β-glucuronidase (EC 3.2.1.31); α-L-arabinofuranosidase (EC 3.2.1.55); mannosylglycoprotein endo-β-mannosidase (EC 3.2.1.152); exo-β-glucosaminidase (EC 3.2.1.165); α-L-arabinopyranosidase (EC 3.2.1.-); β-galacturonidase (EC 3.2.1.-); β-xylosidase (EC 3.2.1.37); β-D-galactofuranosidase (EC 3.2.1.146); β-glucosidase (EC 3.2.1.21)
rna-Tha07046.1	GH2	GHs(Glycoside Hydrolases)	β-galactosidase (EC 3.2.1.23) ; β-mannosidase (EC 3.2.1.25); β-glucuronidase (EC 3.2.1.31); α-L-arabinofuranosidase (EC 3.2.1.55); mannosylglycoprotein endo-β-mannosidase (EC 3.2.1.152); exo-β-glucosaminidase (EC 3.2.1.165); α-L-arabinopyranosidase (EC 3.2.1.-); β-galacturonidase (EC 3.2.1.-); β-xylosidase (EC 3.2.1.37); β-D-galactofuranosidase (EC 3.2.1.146); β-glucosidase (EC 3.2.1.21)
rna-Tha07605.1	GH2	GHs(Glycoside Hydrolases)	β-galactosidase (EC 3.2.1.23) ; β-mannosidase (EC 3.2.1.25); β-glucuronidase (EC 3.2.1.31); α-L-arabinofuranosidase (EC 3.2.1.55); mannosylglycoprotein endo-β-mannosidase (EC 3.2.1.152); exo-β-glucosaminidase (EC 3.2.1.165); α-L-arabinopyranosidase (EC 3.2.1.-); β-galacturonidase (EC 3.2.1.-); β-xylosidase (EC 3.2.1.37); β-D-galactofuranosidase (EC 3.2.1.146); β-glucosidase (EC 3.2.1.21)
rna-Tha08547.1	GH2	GHs(Glycoside Hydrolases)	β-galactosidase (EC 3.2.1.23) ; β-mannosidase (EC 3.2.1.25); β-glucuronidase (EC 3.2.1.31); α-L-arabinofuranosidase (EC 3.2.1.55); mannosylglycoprotein endo-β-mannosidase (EC 3.2.1.152); exo-β-glucosaminidase (EC 3.2.1.165); α-L-arabinopyranosidase (EC 3.2.1.-); β-galacturonidase (EC 3.2.1.-); β-xylosidase (EC 3.2.1.37); β-D-galactofuranosidase (EC 3.2.1.146); β-glucosidase (EC 3.2.1.21)
rna-Tha09670.1	GH2	GHs(Glycoside Hydrolases)	β-galactosidase (EC 3.2.1.23) ; β-mannosidase (EC 3.2.1.25); β-glucuronidase (EC 3.2.1.31); α-L-arabinofuranosidase (EC 3.2.1.55); mannosylglycoprotein endo-β-mannosidase (EC 3.2.1.152); exo-β-glucosaminidase (EC 3.2.1.165); α-L-arabinopyranosidase (EC 3.2.1.-); β-galacturonidase (EC 3.2.1.-); β-xylosidase (EC 3.2.1.37); β-D-galactofuranosidase (EC 3.2.1.146); β-glucosidase (EC 3.2.1.21)
rna-Tha04023.1	GH20	GHs(Glycoside Hydrolases)	β-hexosaminidase (EC 3.2.1.52); lacto-N-biosidase (EC 3.2.1.140); β-1,6-N-acetylglucosaminidase (EC 3.2.1.-); β-6-SO3-N-acetylglucosaminidase (EC 3.2.1.-)
rna-Tha05363.1	GH20	GHs(Glycoside Hydrolases)	β-hexosaminidase (EC 3.2.1.52); lacto-N-biosidase (EC 3.2.1.140); β-1,6-N-acetylglucosaminidase (EC 3.2.1.-); β-6-SO3-N-acetylglucosaminidase (EC 3.2.1.-)
rna-Tha06473.1	GH20	GHs(Glycoside Hydrolases)	β-hexosaminidase (EC 3.2.1.52); lacto-N-biosidase (EC 3.2.1.140); β-1,6-N-acetylglucosaminidase (EC 3.2.1.-); β-6-SO3-N-acetylglucosaminidase (EC 3.2.1.-)
rna-Tha05596.1	GH25	GHs(Glycoside Hydrolases)	lysozyme (EC 3.2.1.17)
rna-Tha00766.1	GH27	GHs(Glycoside Hydrolases)	α-galactosidase (EC 3.2.1.22); α-N-acetylgalactosaminidase (EC 3.2.1.49); isomalto-dextranase (EC 3.2.1.94); β-L-arabinopyranosidase (EC 3.2.1.88); galactan:galactan galactosyltransferase (EC 2.4.1.-)
rna-Tha01869.1	GH27	GHs(Glycoside Hydrolases)	α-galactosidase (EC 3.2.1.22); α-N-acetylgalactosaminidase (EC 3.2.1.49); isomalto-dextranase (EC 3.2.1.94); β-L-arabinopyranosidase (EC 3.2.1.88); galactan:galactan galactosyltransferase (EC 2.4.1.-)
rna-Tha04276.1	GH27	GHs(Glycoside Hydrolases)	α-galactosidase (EC 3.2.1.22); α-N-acetylgalactosaminidase (EC 3.2.1.49); isomalto-dextranase (EC 3.2.1.94); β-L-arabinopyranosidase (EC 3.2.1.88); galactan:galactan galactosyltransferase (EC 2.4.1.-)
rna-Tha04661.1	GH27	GHs(Glycoside Hydrolases)	α-galactosidase (EC 3.2.1.22); α-N-acetylgalactosaminidase (EC 3.2.1.49); isomalto-dextranase (EC 3.2.1.94); β-L-arabinopyranosidase (EC 3.2.1.88); galactan:galactan galactosyltransferase (EC 2.4.1.-)
rna-Tha07464.1	GH27	GHs(Glycoside Hydrolases)	α-galactosidase (EC 3.2.1.22); α-N-acetylgalactosaminidase (EC 3.2.1.49); isomalto-dextranase (EC 3.2.1.94); β-L-arabinopyranosidase (EC 3.2.1.88); galactan:galactan galactosyltransferase (EC 2.4.1.-)
rna-Tha08591.1	GH27	GHs(Glycoside Hydrolases)	α-galactosidase (EC 3.2.1.22); α-N-acetylgalactosaminidase (EC 3.2.1.49); isomalto-dextranase (EC 3.2.1.94); β-L-arabinopyranosidase (EC 3.2.1.88); galactan:galactan galactosyltransferase (EC 2.4.1.-)
rna-Tha08626.1	GH27	GHs(Glycoside Hydrolases)	α-galactosidase (EC 3.2.1.22); α-N-acetylgalactosaminidase (EC 3.2.1.49); isomalto-dextranase (EC 3.2.1.94); β-L-arabinopyranosidase (EC 3.2.1.88); galactan:galactan galactosyltransferase (EC 2.4.1.-)
rna-Tha09824.1	GH27	GHs(Glycoside Hydrolases)	α-galactosidase (EC 3.2.1.22); α-N-acetylgalactosaminidase (EC 3.2.1.49); isomalto-dextranase (EC 3.2.1.94); β-L-arabinopyranosidase (EC 3.2.1.88); galactan:galactan galactosyltransferase (EC 2.4.1.-)
rna-Tha09827.1	GH27	GHs(Glycoside Hydrolases)	α-galactosidase (EC 3.2.1.22); α-N-acetylgalactosaminidase (EC 3.2.1.49); isomalto-dextranase (EC 3.2.1.94); β-L-arabinopyranosidase (EC 3.2.1.88); galactan:galactan galactosyltransferase (EC 2.4.1.-)
rna-Tha00168.1	GH28	GHs(Glycoside Hydrolases)	polygalacturonase (EC 3.2.1.15); exo-polygalacturonase (EC 3.2.1.67); exo-polygalacturonosidase (EC 3.2.1.82); rhamnogalacturonase (EC 3.2.1.171); rhamnogalacturonan α-1,2-galacturonohydrolase (EC 3.2.1.173); xylogalacturonan hydrolase (EC 3.2.1.-)
rna-Tha00632.1	GH28	GHs(Glycoside Hydrolases)	polygalacturonase (EC 3.2.1.15); exo-polygalacturonase (EC 3.2.1.67); exo-polygalacturonosidase (EC 3.2.1.82); rhamnogalacturonase (EC 3.2.1.171); rhamnogalacturonan α-1,2-galacturonohydrolase (EC 3.2.1.173); xylogalacturonan hydrolase (EC 3.2.1.-)
rna-Tha00761.1	GH28	GHs(Glycoside Hydrolases)	polygalacturonase (EC 3.2.1.15); exo-polygalacturonase (EC 3.2.1.67); exo-polygalacturonosidase (EC 3.2.1.82); rhamnogalacturonase (EC 3.2.1.171); rhamnogalacturonan α-1,2-galacturonohydrolase (EC 3.2.1.173); xylogalacturonan hydrolase (EC 3.2.1.-)
rna-Tha04201.1	GH28	GHs(Glycoside Hydrolases)	polygalacturonase (EC 3.2.1.15); exo-polygalacturonase (EC 3.2.1.67); exo-polygalacturonosidase (EC 3.2.1.82); rhamnogalacturonase (EC 3.2.1.171); rhamnogalacturonan α-1,2-galacturonohydrolase (EC 3.2.1.173); xylogalacturonan hydrolase (EC 3.2.1.-)
rna-Tha04287.1	GH28	GHs(Glycoside Hydrolases)	polygalacturonase (EC 3.2.1.15); exo-polygalacturonase (EC 3.2.1.67); exo-polygalacturonosidase (EC 3.2.1.82); rhamnogalacturonase (EC 3.2.1.171); rhamnogalacturonan α-1,2-galacturonohydrolase (EC 3.2.1.173); xylogalacturonan hydrolase (EC 3.2.1.-)
rna-Tha05527.1	GH28	GHs(Glycoside Hydrolases)	polygalacturonase (EC 3.2.1.15); exo-polygalacturonase (EC 3.2.1.67); exo-polygalacturonosidase (EC 3.2.1.82); rhamnogalacturonase (EC 3.2.1.171); rhamnogalacturonan α-1,2-galacturonohydrolase (EC 3.2.1.173); xylogalacturonan hydrolase (EC 3.2.1.-)
rna-Tha00594.1	GH3	GHs(Glycoside Hydrolases)	β-glucosidase (EC 3.2.1.21); xylan 1,4-β-xylosidase (EC 3.2.1.37); β-glucosylceramidase (EC 3.2.1.45); β-N-acetylhexosaminidase (EC 3.2.1.52); α-L-arabinofuranosidase (EC 3.2.1.55); glucan 1,4-β-glucosidase (EC 3.2.1.74); isoprimeverose-producing oligoxyloglucan hydrolase (EC 3.2.1.120); coniferin β-glucosidase (EC 3.2.1.126); exo-1,3-1,4-glucanase (EC 3.2.1.-); β-N-acetylglucosaminide phosphoryl…
rna-Tha00682.1	GH3	GHs(Glycoside Hydrolases)	β-glucosidase (EC 3.2.1.21); xylan 1,4-β-xylosidase (EC 3.2.1.37); β-glucosylceramidase (EC 3.2.1.45); β-N-acetylhexosaminidase (EC 3.2.1.52); α-L-arabinofuranosidase (EC 3.2.1.55); glucan 1,4-β-glucosidase (EC 3.2.1.74); isoprimeverose-producing oligoxyloglucan hydrolase (EC 3.2.1.120); coniferin β-glucosidase (EC 3.2.1.126); exo-1,3-1,4-glucanase (EC 3.2.1.-); β-N-acetylglucosaminide phosphoryl…
rna-Tha02239.1	GH3	GHs(Glycoside Hydrolases)	β-glucosidase (EC 3.2.1.21); xylan 1,4-β-xylosidase (EC 3.2.1.37); β-glucosylceramidase (EC 3.2.1.45); β-N-acetylhexosaminidase (EC 3.2.1.52); α-L-arabinofuranosidase (EC 3.2.1.55); glucan 1,4-β-glucosidase (EC 3.2.1.74); isoprimeverose-producing oligoxyloglucan hydrolase (EC 3.2.1.120); coniferin β-glucosidase (EC 3.2.1.126); exo-1,3-1,4-glucanase (EC 3.2.1.-); β-N-acetylglucosaminide phosphoryl…
rna-Tha02263.1	GH3	GHs(Glycoside Hydrolases)	β-glucosidase (EC 3.2.1.21); xylan 1,4-β-xylosidase (EC 3.2.1.37); β-glucosylceramidase (EC 3.2.1.45); β-N-acetylhexosaminidase (EC 3.2.1.52); α-L-arabinofuranosidase (EC 3.2.1.55); glucan 1,4-β-glucosidase (EC 3.2.1.74); isoprimeverose-producing oligoxyloglucan hydrolase (EC 3.2.1.120); coniferin β-glucosidase (EC 3.2.1.126); exo-1,3-1,4-glucanase (EC 3.2.1.-); β-N-acetylglucosaminide phosphoryl…
rna-Tha03321.1	GH3	GHs(Glycoside Hydrolases)	β-glucosidase (EC 3.2.1.21); xylan 1,4-β-xylosidase (EC 3.2.1.37); β-glucosylceramidase (EC 3.2.1.45); β-N-acetylhexosaminidase (EC 3.2.1.52); α-L-arabinofuranosidase (EC 3.2.1.55); glucan 1,4-β-glucosidase (EC 3.2.1.74); isoprimeverose-producing oligoxyloglucan hydrolase (EC 3.2.1.120); coniferin β-glucosidase (EC 3.2.1.126); exo-1,3-1,4-glucanase (EC 3.2.1.-); β-N-acetylglucosaminide phosphoryl…
rna-Tha04203.1	GH3	GHs(Glycoside Hydrolases)	β-glucosidase (EC 3.2.1.21); xylan 1,4-β-xylosidase (EC 3.2.1.37); β-glucosylceramidase (EC 3.2.1.45); β-N-acetylhexosaminidase (EC 3.2.1.52); α-L-arabinofuranosidase (EC 3.2.1.55); glucan 1,4-β-glucosidase (EC 3.2.1.74); isoprimeverose-producing oligoxyloglucan hydrolase (EC 3.2.1.120); coniferin β-glucosidase (EC 3.2.1.126); exo-1,3-1,4-glucanase (EC 3.2.1.-); β-N-acetylglucosaminide phosphoryl…
rna-Tha04204.1	GH3	GHs(Glycoside Hydrolases)	β-glucosidase (EC 3.2.1.21); xylan 1,4-β-xylosidase (EC 3.2.1.37); β-glucosylceramidase (EC 3.2.1.45); β-N-acetylhexosaminidase (EC 3.2.1.52); α-L-arabinofuranosidase (EC 3.2.1.55); glucan 1,4-β-glucosidase (EC 3.2.1.74); isoprimeverose-producing oligoxyloglucan hydrolase (EC 3.2.1.120); coniferin β-glucosidase (EC 3.2.1.126); exo-1,3-1,4-glucanase (EC 3.2.1.-); β-N-acetylglucosaminide phosphoryl…
rna-Tha04213.1	GH3	GHs(Glycoside Hydrolases)	β-glucosidase (EC 3.2.1.21); xylan 1,4-β-xylosidase (EC 3.2.1.37); β-glucosylceramidase (EC 3.2.1.45); β-N-acetylhexosaminidase (EC 3.2.1.52); α-L-arabinofuranosidase (EC 3.2.1.55); glucan 1,4-β-glucosidase (EC 3.2.1.74); isoprimeverose-producing oligoxyloglucan hydrolase (EC 3.2.1.120); coniferin β-glucosidase (EC 3.2.1.126); exo-1,3-1,4-glucanase (EC 3.2.1.-); β-N-acetylglucosaminide phosphoryl…
rna-Tha04471.1	GH3	GHs(Glycoside Hydrolases)	β-glucosidase (EC 3.2.1.21); xylan 1,4-β-xylosidase (EC 3.2.1.37); β-glucosylceramidase (EC 3.2.1.45); β-N-acetylhexosaminidase (EC 3.2.1.52); α-L-arabinofuranosidase (EC 3.2.1.55); glucan 1,4-β-glucosidase (EC 3.2.1.74); isoprimeverose-producing oligoxyloglucan hydrolase (EC 3.2.1.120); coniferin β-glucosidase (EC 3.2.1.126); exo-1,3-1,4-glucanase (EC 3.2.1.-); β-N-acetylglucosaminide phosphoryl…
rna-Tha05361.1	GH3	GHs(Glycoside Hydrolases)	β-glucosidase (EC 3.2.1.21); xylan 1,4-β-xylosidase (EC 3.2.1.37); β-glucosylceramidase (EC 3.2.1.45); β-N-acetylhexosaminidase (EC 3.2.1.52); α-L-arabinofuranosidase (EC 3.2.1.55); glucan 1,4-β-glucosidase (EC 3.2.1.74); isoprimeverose-producing oligoxyloglucan hydrolase (EC 3.2.1.120); coniferin β-glucosidase (EC 3.2.1.126); exo-1,3-1,4-glucanase (EC 3.2.1.-); β-N-acetylglucosaminide phosphoryl…
rna-Tha05420.1	GH3	GHs(Glycoside Hydrolases)	β-glucosidase (EC 3.2.1.21); xylan 1,4-β-xylosidase (EC 3.2.1.37); β-glucosylceramidase (EC 3.2.1.45); β-N-acetylhexosaminidase (EC 3.2.1.52); α-L-arabinofuranosidase (EC 3.2.1.55); glucan 1,4-β-glucosidase (EC 3.2.1.74); isoprimeverose-producing oligoxyloglucan hydrolase (EC 3.2.1.120); coniferin β-glucosidase (EC 3.2.1.126); exo-1,3-1,4-glucanase (EC 3.2.1.-); β-N-acetylglucosaminide phosphoryl…
rna-Tha05543.1	GH3	GHs(Glycoside Hydrolases)	β-glucosidase (EC 3.2.1.21); xylan 1,4-β-xylosidase (EC 3.2.1.37); β-glucosylceramidase (EC 3.2.1.45); β-N-acetylhexosaminidase (EC 3.2.1.52); α-L-arabinofuranosidase (EC 3.2.1.55); glucan 1,4-β-glucosidase (EC 3.2.1.74); isoprimeverose-producing oligoxyloglucan hydrolase (EC 3.2.1.120); coniferin β-glucosidase (EC 3.2.1.126); exo-1,3-1,4-glucanase (EC 3.2.1.-); β-N-acetylglucosaminide phosphoryl…
rna-Tha05622.1	GH3	GHs(Glycoside Hydrolases)	β-glucosidase (EC 3.2.1.21); xylan 1,4-β-xylosidase (EC 3.2.1.37); β-glucosylceramidase (EC 3.2.1.45); β-N-acetylhexosaminidase (EC 3.2.1.52); α-L-arabinofuranosidase (EC 3.2.1.55); glucan 1,4-β-glucosidase (EC 3.2.1.74); isoprimeverose-producing oligoxyloglucan hydrolase (EC 3.2.1.120); coniferin β-glucosidase (EC 3.2.1.126); exo-1,3-1,4-glucanase (EC 3.2.1.-); β-N-acetylglucosaminide phosphoryl…
rna-Tha05792.1	GH3	GHs(Glycoside Hydrolases)	β-glucosidase (EC 3.2.1.21); xylan 1,4-β-xylosidase (EC 3.2.1.37); β-glucosylceramidase (EC 3.2.1.45); β-N-acetylhexosaminidase (EC 3.2.1.52); α-L-arabinofuranosidase (EC 3.2.1.55); glucan 1,4-β-glucosidase (EC 3.2.1.74); isoprimeverose-producing oligoxyloglucan hydrolase (EC 3.2.1.120); coniferin β-glucosidase (EC 3.2.1.126); exo-1,3-1,4-glucanase (EC 3.2.1.-); β-N-acetylglucosaminide phosphoryl…
rna-Tha06509.1	GH3	GHs(Glycoside Hydrolases)	β-glucosidase (EC 3.2.1.21); xylan 1,4-β-xylosidase (EC 3.2.1.37); β-glucosylceramidase (EC 3.2.1.45); β-N-acetylhexosaminidase (EC 3.2.1.52); α-L-arabinofuranosidase (EC 3.2.1.55); glucan 1,4-β-glucosidase (EC 3.2.1.74); isoprimeverose-producing oligoxyloglucan hydrolase (EC 3.2.1.120); coniferin β-glucosidase (EC 3.2.1.126); exo-1,3-1,4-glucanase (EC 3.2.1.-); β-N-acetylglucosaminide phosphoryl…
rna-Tha07281.1	GH3	GHs(Glycoside Hydrolases)	β-glucosidase (EC 3.2.1.21); xylan 1,4-β-xylosidase (EC 3.2.1.37); β-glucosylceramidase (EC 3.2.1.45); β-N-acetylhexosaminidase (EC 3.2.1.52); α-L-arabinofuranosidase (EC 3.2.1.55); glucan 1,4-β-glucosidase (EC 3.2.1.74); isoprimeverose-producing oligoxyloglucan hydrolase (EC 3.2.1.120); coniferin β-glucosidase (EC 3.2.1.126); exo-1,3-1,4-glucanase (EC 3.2.1.-); β-N-acetylglucosaminide phosphoryl…
rna-Tha07883.1	GH3	GHs(Glycoside Hydrolases)	β-glucosidase (EC 3.2.1.21); xylan 1,4-β-xylosidase (EC 3.2.1.37); β-glucosylceramidase (EC 3.2.1.45); β-N-acetylhexosaminidase (EC 3.2.1.52); α-L-arabinofuranosidase (EC 3.2.1.55); glucan 1,4-β-glucosidase (EC 3.2.1.74); isoprimeverose-producing oligoxyloglucan hydrolase (EC 3.2.1.120); coniferin β-glucosidase (EC 3.2.1.126); exo-1,3-1,4-glucanase (EC 3.2.1.-); β-N-acetylglucosaminide phosphoryl…
rna-Tha10690.1	GH3	GHs(Glycoside Hydrolases)	β-glucosidase (EC 3.2.1.21); xylan 1,4-β-xylosidase (EC 3.2.1.37); β-glucosylceramidase (EC 3.2.1.45); β-N-acetylhexosaminidase (EC 3.2.1.52); α-L-arabinofuranosidase (EC 3.2.1.55); glucan 1,4-β-glucosidase (EC 3.2.1.74); isoprimeverose-producing oligoxyloglucan hydrolase (EC 3.2.1.120); coniferin β-glucosidase (EC 3.2.1.126); exo-1,3-1,4-glucanase (EC 3.2.1.-); β-N-acetylglucosaminide phosphoryl…
rna-Tha10696.1	GH3	GHs(Glycoside Hydrolases)	β-glucosidase (EC 3.2.1.21); xylan 1,4-β-xylosidase (EC 3.2.1.37); β-glucosylceramidase (EC 3.2.1.45); β-N-acetylhexosaminidase (EC 3.2.1.52); α-L-arabinofuranosidase (EC 3.2.1.55); glucan 1,4-β-glucosidase (EC 3.2.1.74); isoprimeverose-producing oligoxyloglucan hydrolase (EC 3.2.1.120); coniferin β-glucosidase (EC 3.2.1.126); exo-1,3-1,4-glucanase (EC 3.2.1.-); β-N-acetylglucosaminide phosphoryl…
rna-Tha08588.1	GH30_3	GHs(Glycoside Hydrolases)	endo-b-1,6-glucanase (EC 3.2.1.75)
rna-Tha10592.1	GH30_3	GHs(Glycoside Hydrolases)	endo-b-1,6-glucanase (EC 3.2.1.75)
rna-Tha09412.1	GH30_5	GHs(Glycoside Hydrolases)	endo-b-1,6-galactanase (EC 3.2.1.164);galactan exo-1,6-b-galactobiohydrolase (non-reducing end) (EC 3.2.1.213)
rna-Tha00675.1	GH30_7	GHs(Glycoside Hydrolases)	xylanase cleaving 4-Me-GlcA or GlcA-substituted xylan (EC 3.2.1.-);[reducing end] b-xylosidase (EC 3.2.1.-);endo-b-1,4-xylanase (EC 3.2.1.8)
rna-Tha05417.1	GH30_7	GHs(Glycoside Hydrolases)	xylanase cleaving 4-Me-GlcA or GlcA-substituted xylan (EC 3.2.1.-);[reducing end] b-xylosidase (EC 3.2.1.-);endo-b-1,4-xylanase (EC 3.2.1.8)
rna-Tha08714.1	GH30_7	GHs(Glycoside Hydrolases)	xylanase cleaving 4-Me-GlcA or GlcA-substituted xylan (EC 3.2.1.-);[reducing end] b-xylosidase (EC 3.2.1.-);endo-b-1,4-xylanase (EC 3.2.1.8)
rna-Tha00678.1	GH31	GHs(Glycoside Hydrolases)	α-glucosidase (EC 3.2.1.20); α-galactosidase (EC 3.2.1.22); α-mannosidase (EC 3.2.1.24); α-1,3-glucosidase (EC 3.2.1.84); sucrase-isomaltase (EC 3.2.1.48) (EC 3.2.1.10); α-xylosidase (EC 3.2.1.177); α-glucan lyase (EC 4.2.2.13); isomaltosyltransferase (EC 2.4.1.-); oligosaccharide α-1,4-glucosyltransferase (EC 2.4.1.161); α-N-acetylgalactosaminidase (EC 3.2.1.49); sulfoquinovosidase (EC 3.2.1.199…
rna-Tha00775.1	GH31	GHs(Glycoside Hydrolases)	α-glucosidase (EC 3.2.1.20); α-galactosidase (EC 3.2.1.22); α-mannosidase (EC 3.2.1.24); α-1,3-glucosidase (EC 3.2.1.84); sucrase-isomaltase (EC 3.2.1.48) (EC 3.2.1.10); α-xylosidase (EC 3.2.1.177); α-glucan lyase (EC 4.2.2.13); isomaltosyltransferase (EC 2.4.1.-); oligosaccharide α-1,4-glucosyltransferase (EC 2.4.1.161); α-N-acetylgalactosaminidase (EC 3.2.1.49); sulfoquinovosidase (EC 3.2.1.199…
rna-Tha04242.1	GH31	GHs(Glycoside Hydrolases)	α-glucosidase (EC 3.2.1.20); α-galactosidase (EC 3.2.1.22); α-mannosidase (EC 3.2.1.24); α-1,3-glucosidase (EC 3.2.1.84); sucrase-isomaltase (EC 3.2.1.48) (EC 3.2.1.10); α-xylosidase (EC 3.2.1.177); α-glucan lyase (EC 4.2.2.13); isomaltosyltransferase (EC 2.4.1.-); oligosaccharide α-1,4-glucosyltransferase (EC 2.4.1.161); α-N-acetylgalactosaminidase (EC 3.2.1.49); sulfoquinovosidase (EC 3.2.1.199…
rna-Tha05538.1	GH31	GHs(Glycoside Hydrolases)	α-glucosidase (EC 3.2.1.20); α-galactosidase (EC 3.2.1.22); α-mannosidase (EC 3.2.1.24); α-1,3-glucosidase (EC 3.2.1.84); sucrase-isomaltase (EC 3.2.1.48) (EC 3.2.1.10); α-xylosidase (EC 3.2.1.177); α-glucan lyase (EC 4.2.2.13); isomaltosyltransferase (EC 2.4.1.-); oligosaccharide α-1,4-glucosyltransferase (EC 2.4.1.161); α-N-acetylgalactosaminidase (EC 3.2.1.49); sulfoquinovosidase (EC 3.2.1.199…
rna-Tha07362.1	GH31	GHs(Glycoside Hydrolases)	α-glucosidase (EC 3.2.1.20); α-galactosidase (EC 3.2.1.22); α-mannosidase (EC 3.2.1.24); α-1,3-glucosidase (EC 3.2.1.84); sucrase-isomaltase (EC 3.2.1.48) (EC 3.2.1.10); α-xylosidase (EC 3.2.1.177); α-glucan lyase (EC 4.2.2.13); isomaltosyltransferase (EC 2.4.1.-); oligosaccharide α-1,4-glucosyltransferase (EC 2.4.1.161); α-N-acetylgalactosaminidase (EC 3.2.1.49); sulfoquinovosidase (EC 3.2.1.199…
rna-Tha07607.1	GH31	GHs(Glycoside Hydrolases)	α-glucosidase (EC 3.2.1.20); α-galactosidase (EC 3.2.1.22); α-mannosidase (EC 3.2.1.24); α-1,3-glucosidase (EC 3.2.1.84); sucrase-isomaltase (EC 3.2.1.48) (EC 3.2.1.10); α-xylosidase (EC 3.2.1.177); α-glucan lyase (EC 4.2.2.13); isomaltosyltransferase (EC 2.4.1.-); oligosaccharide α-1,4-glucosyltransferase (EC 2.4.1.161); α-N-acetylgalactosaminidase (EC 3.2.1.49); sulfoquinovosidase (EC 3.2.1.199…
rna-Tha07993.1	GH31	GHs(Glycoside Hydrolases)	α-glucosidase (EC 3.2.1.20); α-galactosidase (EC 3.2.1.22); α-mannosidase (EC 3.2.1.24); α-1,3-glucosidase (EC 3.2.1.84); sucrase-isomaltase (EC 3.2.1.48) (EC 3.2.1.10); α-xylosidase (EC 3.2.1.177); α-glucan lyase (EC 4.2.2.13); isomaltosyltransferase (EC 2.4.1.-); oligosaccharide α-1,4-glucosyltransferase (EC 2.4.1.161); α-N-acetylgalactosaminidase (EC 3.2.1.49); sulfoquinovosidase (EC 3.2.1.199…
rna-Tha00745.1	GH32	GHs(Glycoside Hydrolases)	invertase (EC 3.2.1.26); endo-inulinase (EC 3.2.1.7); β-2,6-fructan 6-levanbiohydrolase (EC 3.2.1.64); endo-levanase (EC 3.2.1.65); exo-inulinase (EC 3.2.1.80); fructan β-(2,1)-fructosidase/1-exohydrolase (EC 3.2.1.153); fructan β-(2,6)-fructosidase/6-exohydrolase (EC 3.2.1.154); sucrose:sucrose 1-fructosyltransferase (EC 2.4.1.99); fructan:fructan 1-fructosyltransferase (EC 2.4.1.100); sucrose:f…
rna-Tha05321.1	GH32	GHs(Glycoside Hydrolases)	invertase (EC 3.2.1.26); endo-inulinase (EC 3.2.1.7); β-2,6-fructan 6-levanbiohydrolase (EC 3.2.1.64); endo-levanase (EC 3.2.1.65); exo-inulinase (EC 3.2.1.80); fructan β-(2,1)-fructosidase/1-exohydrolase (EC 3.2.1.153); fructan β-(2,6)-fructosidase/6-exohydrolase (EC 3.2.1.154); sucrose:sucrose 1-fructosyltransferase (EC 2.4.1.99); fructan:fructan 1-fructosyltransferase (EC 2.4.1.100); sucrose:f…
rna-Tha04771.1	GH35	GHs(Glycoside Hydrolases)	β-galactosidase (EC 3.2.1.23); exo-β-glucosaminidase (EC 3.2.1.165); exo-β-1,4-galactanase (EC 3.2.1.-); β-1,3-galactosidase (EC 3.2.1.-)
rna-Tha08563.1	GH36	GHs(Glycoside Hydrolases)	α-galactosidase (EC 3.2.1.22); α-N-acetylgalactosaminidase (EC 3.2.1.49); stachyose synthase (EC 2.4.1.67); raffinose synthase (EC 2.4.1.82)
rna-Tha04540.1	GH37	GHs(Glycoside Hydrolases)	α,α-trehalase (EC 3.2.1.28).
rna-Tha07103.1	GH37	GHs(Glycoside Hydrolases)	α,α-trehalase (EC 3.2.1.28).
rna-Tha06671.1	GH38	GHs(Glycoside Hydrolases)	α-mannosidase (EC 3.2.1.24); mannosyl-oligosaccharide α-1,2-mannosidase (EC 3.2.1.113); mannosyl-oligosaccharide α-1,3-1,6-mannosidase (EC 3.2.1.114); mannosyl-oligosaccharide α-1,3-mannosidase (EC 3.2.1.-)
rna-Tha06170.1	GH43_11	GHs(Glycoside Hydrolases)	b-1,3-xylosidase (EC 3.2.1.-);xylan 1,4-b-xylosidase (EC 3.2.1.37);a-L-arabinofuranosidase (EC 3.2.1.55)
rna-Tha04197.1	GH43_13	GHs(Glycoside Hydrolases)	No known activity in this subfamily.<BR> Activities in Family: <BR>[inverting] exo-a-1,5-L-arabinanase (EC 3.2.1.-);a-1,2-L-arabinofuranosidase (EC 3.2.1.-);a-glycosidase (EC 3.2.1.-);b-1,3-xylosidase (EC 3.2.1.-);b-glycosidase (EC 3.2.1.-);exo-a-1,5-L-arabinofuranosidase (EC 3.2.1.-);exo-b-1,3-galactanase (EC 3.2.1.145);b-D-galactofuranosidase (EC 3.2.1.146);xylan 1,4-b-xylosidase (EC 3.2.1.37);…
rna-Tha05445.1	GH43_24	GHs(Glycoside Hydrolases)	exo-b-1,3-galactanase (EC 3.2.1.145)
rna-Tha03641.1	GH43_30	GHs(Glycoside Hydrolases)	b-D-galactofuranosidase (EC 3.2.1.146)
rna-Tha08966.1	GH43_34	GHs(Glycoside Hydrolases)	b-D-galactofuranosidase (EC 3.2.1.146);a-L-arabinofuranosidase (EC 3.2.1.55)
rna-Tha01284.1	GH47	GHs(Glycoside Hydrolases)	α-mannosidase (EC 3.2.1.113)
rna-Tha01799.1	GH47	GHs(Glycoside Hydrolases)	α-mannosidase (EC 3.2.1.113)
rna-Tha03084.1	GH47	GHs(Glycoside Hydrolases)	α-mannosidase (EC 3.2.1.113)
rna-Tha05045.1	GH47	GHs(Glycoside Hydrolases)	α-mannosidase (EC 3.2.1.113)
rna-Tha06032.1	GH47	GHs(Glycoside Hydrolases)	α-mannosidase (EC 3.2.1.113)
rna-Tha06395.1	GH47	GHs(Glycoside Hydrolases)	α-mannosidase (EC 3.2.1.113)
rna-Tha08551.1	GH47	GHs(Glycoside Hydrolases)	α-mannosidase (EC 3.2.1.113)
rna-Tha09325.1	GH47	GHs(Glycoside Hydrolases)	α-mannosidase (EC 3.2.1.113)
rna-Tha00210.1	GH49	GHs(Glycoside Hydrolases)	dextranase (EC 3.2.1.11); isopullulanase (EC 3.2.1.57); dextran 1,6-α-isomaltotriosidase (EC 3.2.1.95); sulfated arabinan endo-1,4-β-L-arabinanase (EC 3.2.1.-)
rna-Tha06236.1	GH5_12	GHs(Glycoside Hydrolases)	steryl b-glucosidase (EC 3.2.1.104);b-glucosidase (EC 3.2.1.21);b-glucosylceramidase (EC 3.2.1.45)
rna-Tha00635.1	GH5_15	GHs(Glycoside Hydrolases)	endo-b-1,6-glucanase (EC 3.2.1.75)
rna-Tha08536.1	GH5_15	GHs(Glycoside Hydrolases)	endo-b-1,6-glucanase (EC 3.2.1.75)
rna-Tha04266.1	GH5_22	GHs(Glycoside Hydrolases)	xylan 1,4-b-xylosidase (EC 3.2.1.37);endo-b-1,4-glucanase (EC 3.2.1.4)
rna-Tha02970.1	GH5_24	GHs(Glycoside Hydrolases)	No known activity in this subfamily.<BR> Activities in Family: <BR>[retaining] b-1,4-mannan transglycosylase (EC 2.4.1.-);[retaining] arabinoxylan-specific endo-b-1,4-xylanase (EC 3.2.1.-);[retaining] exo-xyloglucanase (EC 3.2.1.-);b-1,3-mannanase (EC 3.2.1.-);b-glycosidase (EC 3.2.1.-);b-rutinosidase /a-L-rhamnose-(1,6)-b-D-glucosidase (EC 3.2.1.-);glucomannan-specific endo-b-1,4-glucanase (EC 3…
rna-Tha00391.1	GH5_31	GHs(Glycoside Hydrolases)	b-1,3-mannanase (EC 3.2.1.-)
rna-Tha00429.1	GH5_5	GHs(Glycoside Hydrolases)	endo-b-1,4-glucanase (EC 3.2.1.4)
rna-Tha01501.1	GH5_5	GHs(Glycoside Hydrolases)	endo-b-1,4-glucanase (EC 3.2.1.4)
rna-Tha02217.1	GH5_5	GHs(Glycoside Hydrolases)	endo-b-1,4-glucanase (EC 3.2.1.4)
rna-Tha00013.1	GH5_7	GHs(Glycoside Hydrolases)	[retaining] b-1,4-mannan transglycosylase (EC 2.4.1.-);b-glycosidase (EC 3.2.1.-);b-mannosidase (EC 3.2.1.25);endo-b-1,4-mannanase (EC 3.2.1.78)
rna-Tha01502.1	GH5_7	GHs(Glycoside Hydrolases)	[retaining] b-1,4-mannan transglycosylase (EC 2.4.1.-);b-glycosidase (EC 3.2.1.-);b-mannosidase (EC 3.2.1.25);endo-b-1,4-mannanase (EC 3.2.1.78)
rna-Tha05756.1	GH5_9	GHs(Glycoside Hydrolases)	b-glucosidase (EC 3.2.1.21);exo-b-1,3-glucanase (EC 3.2.1.58);endo-b-1,6-glucanase (EC 3.2.1.75)
rna-Tha10249.1	GH51	GHs(Glycoside Hydrolases)	endoglucanase (EC 3.2.1.4); endo-β-1,4-xylanase (EC 3.2.1.8); β-xylosidase (EC 3.2.1.37); α-L-arabinofuranosidase (EC 3.2.1.55); cellobiohydrolase (EC 3.2.1.91)
rna-Tha04436.1	GH54	GHs(Glycoside Hydrolases)	α-L-arabinofuranosidase (EC 3.2.1.55); β-xylosidase (EC 3.2.1.37).
rna-Tha05598.1	GH54	GHs(Glycoside Hydrolases)	α-L-arabinofuranosidase (EC 3.2.1.55); β-xylosidase (EC 3.2.1.37).
rna-Tha00416.1	GH55	GHs(Glycoside Hydrolases)	exo-β-1,3-glucanase (EC 3.2.1.58); endo-β-1,3-glucanase (EC 3.2.1.39); laminarin-degrading enzyme (EC 3.2.1.-)
rna-Tha02172.1	GH55	GHs(Glycoside Hydrolases)	exo-β-1,3-glucanase (EC 3.2.1.58); endo-β-1,3-glucanase (EC 3.2.1.39); laminarin-degrading enzyme (EC 3.2.1.-)
rna-Tha02368.1	GH55	GHs(Glycoside Hydrolases)	exo-β-1,3-glucanase (EC 3.2.1.58); endo-β-1,3-glucanase (EC 3.2.1.39); laminarin-degrading enzyme (EC 3.2.1.-)
rna-Tha04233.1	GH55	GHs(Glycoside Hydrolases)	exo-β-1,3-glucanase (EC 3.2.1.58); endo-β-1,3-glucanase (EC 3.2.1.39); laminarin-degrading enzyme (EC 3.2.1.-)
rna-Tha07248.1	GH55	GHs(Glycoside Hydrolases)	exo-β-1,3-glucanase (EC 3.2.1.58); endo-β-1,3-glucanase (EC 3.2.1.39); laminarin-degrading enzyme (EC 3.2.1.-)
rna-Tha07815.1	GH55	GHs(Glycoside Hydrolases)	exo-β-1,3-glucanase (EC 3.2.1.58); endo-β-1,3-glucanase (EC 3.2.1.39); laminarin-degrading enzyme (EC 3.2.1.-)
rna-Tha08545.1	GH55	GHs(Glycoside Hydrolases)	exo-β-1,3-glucanase (EC 3.2.1.58); endo-β-1,3-glucanase (EC 3.2.1.39); laminarin-degrading enzyme (EC 3.2.1.-)
rna-Tha09265.1	GH55	GHs(Glycoside Hydrolases)	exo-β-1,3-glucanase (EC 3.2.1.58); endo-β-1,3-glucanase (EC 3.2.1.39); laminarin-degrading enzyme (EC 3.2.1.-)
rna-Tha02226.1	GH6	GHs(Glycoside Hydrolases)	endoglucanase (EC 3.2.1.4); cellobiohydrolase (EC 3.2.1.91); lichenase / endo-β-1,3-1,4-glucanase (EC 3.2.1.73);
rna-Tha04102.1	GH62	GHs(Glycoside Hydrolases)	α-L-arabinofuranosidase (EC 3.2.1.55)
rna-Tha04913.1	GH62	GHs(Glycoside Hydrolases)	α-L-arabinofuranosidase (EC 3.2.1.55)
rna-Tha07961.1	GH63	GHs(Glycoside Hydrolases)	processing α-glucosidase (EC 3.2.1.106); α-1,3-glucosidase (EC 3.2.1.84); α-glucosidase (EC 3.2.1.20); mannosylglycerate α-mannosidase / mannosylglycerate hydrolase (EC 3.2.1.170); glucosylglycerate hydrolase (EC 3.2.1.208)
rna-Tha00129.1	GH64	GHs(Glycoside Hydrolases)	β-1,3-glucanase (EC 3.2.1.39)
rna-Tha00370.1	GH64	GHs(Glycoside Hydrolases)	β-1,3-glucanase (EC 3.2.1.39)
rna-Tha05213.1	GH64	GHs(Glycoside Hydrolases)	β-1,3-glucanase (EC 3.2.1.39)
rna-Tha00621.1	GH65	GHs(Glycoside Hydrolases)	α,α-trehalase (EC 3.2.1.28); maltose phosphorylase (EC 2.4.1.8); trehalose phosphorylase (EC 2.4.1.64); kojibiose phosphorylase (EC 2.4.1.230); trehalose-6-phosphate phosphorylase (EC 2.4.1.216); nigerose phosphorylase (EC 2.4.1.279); 3-O-α-glucopyranosyl-L-rhamnose phosphorylase (EC 2.4.1.282); 2-O-α-glucopyranosylglycerol: phosphate β-glucosyltransferase (EC 2.4.1.-); α-glucosyl-1,2-β-galactosy…
rna-Tha07336.1	GH65	GHs(Glycoside Hydrolases)	α,α-trehalase (EC 3.2.1.28); maltose phosphorylase (EC 2.4.1.8); trehalose phosphorylase (EC 2.4.1.64); kojibiose phosphorylase (EC 2.4.1.230); trehalose-6-phosphate phosphorylase (EC 2.4.1.216); nigerose phosphorylase (EC 2.4.1.279); 3-O-α-glucopyranosyl-L-rhamnose phosphorylase (EC 2.4.1.282); 2-O-α-glucopyranosylglycerol: phosphate β-glucosyltransferase (EC 2.4.1.-); α-glucosyl-1,2-β-galactosy…
rna-Tha00676.1	GH67	GHs(Glycoside Hydrolases)	α-glucuronidase (EC 3.2.1.139); xylan α-1,2-glucuronidase (EC 3.2.1.131)
rna-Tha08288.1	GH67	GHs(Glycoside Hydrolases)	α-glucuronidase (EC 3.2.1.139); xylan α-1,2-glucuronidase (EC 3.2.1.131)
rna-Tha05341.1	GH7	GHs(Glycoside Hydrolases)	endo-β-1,4-glucanase (EC 3.2.1.4); reducing end-acting cellobiohydrolase (EC 3.2.1.176); chitosanase (EC 3.2.1.132); endo-β-1,3-1,4-glucanase (EC 3.2.1.73)
rna-Tha05406.1	GH7	GHs(Glycoside Hydrolases)	endo-β-1,4-glucanase (EC 3.2.1.4); reducing end-acting cellobiohydrolase (EC 3.2.1.176); chitosanase (EC 3.2.1.132); endo-β-1,3-1,4-glucanase (EC 3.2.1.73)
rna-Tha03850.1	GH71	GHs(Glycoside Hydrolases)	α-1,3-glucanase (EC 3.2.1.59).
rna-Tha04438.1	GH71	GHs(Glycoside Hydrolases)	α-1,3-glucanase (EC 3.2.1.59).
rna-Tha09459.1	GH71	GHs(Glycoside Hydrolases)	α-1,3-glucanase (EC 3.2.1.59).
rna-Tha10721.1	GH71	GHs(Glycoside Hydrolases)	α-1,3-glucanase (EC 3.2.1.59).
rna-Tha06545.1	GH72	GHs(Glycoside Hydrolases)	β-1,3-glucanosyltransglycosylase (EC 2.4.1.-)
rna-Tha08514.1	GH72	GHs(Glycoside Hydrolases)	β-1,3-glucanosyltransglycosylase (EC 2.4.1.-)
rna-Tha08610.1	GH72	GHs(Glycoside Hydrolases)	β-1,3-glucanosyltransglycosylase (EC 2.4.1.-)
rna-Tha08996.1	GH72	GHs(Glycoside Hydrolases)	β-1,3-glucanosyltransglycosylase (EC 2.4.1.-)
rna-Tha09919.1	GH72	GHs(Glycoside Hydrolases)	β-1,3-glucanosyltransglycosylase (EC 2.4.1.-)
rna-Tha05518.1	GH74	GHs(Glycoside Hydrolases)	endoglucanase (EC 3.2.1.4); oligoxyloglucan reducing end-specific cellobiohydrolase (EC 3.2.1.150); xyloglucanase (EC 3.2.1.151)
rna-Tha00983.1	GH75	GHs(Glycoside Hydrolases)	chitosanase (EC 3.2.1.132)
rna-Tha02061.1	GH75	GHs(Glycoside Hydrolases)	chitosanase (EC 3.2.1.132)
rna-Tha04466.1	GH75	GHs(Glycoside Hydrolases)	chitosanase (EC 3.2.1.132)
rna-Tha05355.1	GH75	GHs(Glycoside Hydrolases)	chitosanase (EC 3.2.1.132)
rna-Tha07454.1	GH75	GHs(Glycoside Hydrolases)	chitosanase (EC 3.2.1.132)
rna-Tha10230.1	GH75	GHs(Glycoside Hydrolases)	chitosanase (EC 3.2.1.132)
rna-Tha03392.1	GH76	GHs(Glycoside Hydrolases)	α-1,6-mannanase (EC 3.2.1.101); α-glucosidase (EC 3.2.1.20)
rna-Tha03514.1	GH76	GHs(Glycoside Hydrolases)	α-1,6-mannanase (EC 3.2.1.101); α-glucosidase (EC 3.2.1.20)
rna-Tha05026.1	GH76	GHs(Glycoside Hydrolases)	α-1,6-mannanase (EC 3.2.1.101); α-glucosidase (EC 3.2.1.20)
rna-Tha05555.1	GH76	GHs(Glycoside Hydrolases)	α-1,6-mannanase (EC 3.2.1.101); α-glucosidase (EC 3.2.1.20)
rna-Tha08057.1	GH76	GHs(Glycoside Hydrolases)	α-1,6-mannanase (EC 3.2.1.101); α-glucosidase (EC 3.2.1.20)
rna-Tha08804.1	GH76	GHs(Glycoside Hydrolases)	α-1,6-mannanase (EC 3.2.1.101); α-glucosidase (EC 3.2.1.20)
rna-Tha08961.1	GH76	GHs(Glycoside Hydrolases)	α-1,6-mannanase (EC 3.2.1.101); α-glucosidase (EC 3.2.1.20)
rna-Tha09653.1	GH76	GHs(Glycoside Hydrolases)	α-1,6-mannanase (EC 3.2.1.101); α-glucosidase (EC 3.2.1.20)
rna-Tha05324.1	GH78	GHs(Glycoside Hydrolases)	α-L-rhamnosidase (EC 3.2.1.40); rhamnogalacturonan α-L-rhamnohydrolase (EC 3.2.1.174); L-Rhap-α-1,3-D-Apif -specific α-1,3-L-rhamnosidase (EC 3.2.1.-)
rna-Tha07485.1	GH78	GHs(Glycoside Hydrolases)	α-L-rhamnosidase (EC 3.2.1.40); rhamnogalacturonan α-L-rhamnohydrolase (EC 3.2.1.174); L-Rhap-α-1,3-D-Apif -specific α-1,3-L-rhamnosidase (EC 3.2.1.-)
rna-Tha10681.1	GH78	GHs(Glycoside Hydrolases)	α-L-rhamnosidase (EC 3.2.1.40); rhamnogalacturonan α-L-rhamnohydrolase (EC 3.2.1.174); L-Rhap-α-1,3-D-Apif -specific α-1,3-L-rhamnosidase (EC 3.2.1.-)
rna-Tha02220.1	GH79	GHs(Glycoside Hydrolases)	β-glucuronidase (EC 3.2.1.31); hyaluronoglucuronidase (EC 3.2.1.36); heparanase (EC 3.2.1.166); baicalin β-glucuronidase (EC 3.2.1.167); β-4-O-methyl-glucuronidase (EC 3.2.1.-)
rna-Tha02385.1	GH79	GHs(Glycoside Hydrolases)	β-glucuronidase (EC 3.2.1.31); hyaluronoglucuronidase (EC 3.2.1.36); heparanase (EC 3.2.1.166); baicalin β-glucuronidase (EC 3.2.1.167); β-4-O-methyl-glucuronidase (EC 3.2.1.-)
rna-Tha07715.1	GH79	GHs(Glycoside Hydrolases)	β-glucuronidase (EC 3.2.1.31); hyaluronoglucuronidase (EC 3.2.1.36); heparanase (EC 3.2.1.166); baicalin β-glucuronidase (EC 3.2.1.167); β-4-O-methyl-glucuronidase (EC 3.2.1.-)
rna-Tha10683.1	GH79	GHs(Glycoside Hydrolases)	β-glucuronidase (EC 3.2.1.31); hyaluronoglucuronidase (EC 3.2.1.36); heparanase (EC 3.2.1.166); baicalin β-glucuronidase (EC 3.2.1.167); β-4-O-methyl-glucuronidase (EC 3.2.1.-)
rna-Tha05722.1	GH81	GHs(Glycoside Hydrolases)	endo-β-1,3-glucanase (EC 3.2.1.39)
rna-Tha07783.1	GH81	GHs(Glycoside Hydrolases)	endo-β-1,3-glucanase (EC 3.2.1.39)
rna-Tha00771.1	GH88	GHs(Glycoside Hydrolases)	d-4,5-unsaturated β-glucuronyl hydrolase (EC 3.2.1.-); unsaturated chondroitin disaccharide hydrolase (EC 3.2.1.180)
rna-Tha07028.1	GH89	GHs(Glycoside Hydrolases)	α-N-acetylglucosaminidase (EC 3.2.1.50)
rna-Tha02042.1	GH92	GHs(Glycoside Hydrolases)	mannosyl-oligosaccharide α-1,2-mannosidase (EC 3.2.1.113); mannosyl-oligosaccharide α-1,3-mannosidase (EC 3.2.1.-); mannosyl-oligosaccharide α-1,6-mannosidase (EC 3.2.1.-); α-mannosidase (EC 3.2.1.24); α-1,2-mannosidase (EC 3.2.1.-); α-1,3-mannosidase (EC 3.2.1.-); α-1,4-mannosidase (EC 3.2.1.-); mannosyl-1-phosphodiester α-1,P-mannosidase (EC 3.2.1.-)
rna-Tha02227.1	GH92	GHs(Glycoside Hydrolases)	mannosyl-oligosaccharide α-1,2-mannosidase (EC 3.2.1.113); mannosyl-oligosaccharide α-1,3-mannosidase (EC 3.2.1.-); mannosyl-oligosaccharide α-1,6-mannosidase (EC 3.2.1.-); α-mannosidase (EC 3.2.1.24); α-1,2-mannosidase (EC 3.2.1.-); α-1,3-mannosidase (EC 3.2.1.-); α-1,4-mannosidase (EC 3.2.1.-); mannosyl-1-phosphodiester α-1,P-mannosidase (EC 3.2.1.-)
rna-Tha02382.1	GH92	GHs(Glycoside Hydrolases)	mannosyl-oligosaccharide α-1,2-mannosidase (EC 3.2.1.113); mannosyl-oligosaccharide α-1,3-mannosidase (EC 3.2.1.-); mannosyl-oligosaccharide α-1,6-mannosidase (EC 3.2.1.-); α-mannosidase (EC 3.2.1.24); α-1,2-mannosidase (EC 3.2.1.-); α-1,3-mannosidase (EC 3.2.1.-); α-1,4-mannosidase (EC 3.2.1.-); mannosyl-1-phosphodiester α-1,P-mannosidase (EC 3.2.1.-)
rna-Tha03134.1	GH92	GHs(Glycoside Hydrolases)	mannosyl-oligosaccharide α-1,2-mannosidase (EC 3.2.1.113); mannosyl-oligosaccharide α-1,3-mannosidase (EC 3.2.1.-); mannosyl-oligosaccharide α-1,6-mannosidase (EC 3.2.1.-); α-mannosidase (EC 3.2.1.24); α-1,2-mannosidase (EC 3.2.1.-); α-1,3-mannosidase (EC 3.2.1.-); α-1,4-mannosidase (EC 3.2.1.-); mannosyl-1-phosphodiester α-1,P-mannosidase (EC 3.2.1.-)
rna-Tha03315.1	GH92	GHs(Glycoside Hydrolases)	mannosyl-oligosaccharide α-1,2-mannosidase (EC 3.2.1.113); mannosyl-oligosaccharide α-1,3-mannosidase (EC 3.2.1.-); mannosyl-oligosaccharide α-1,6-mannosidase (EC 3.2.1.-); α-mannosidase (EC 3.2.1.24); α-1,2-mannosidase (EC 3.2.1.-); α-1,3-mannosidase (EC 3.2.1.-); α-1,4-mannosidase (EC 3.2.1.-); mannosyl-1-phosphodiester α-1,P-mannosidase (EC 3.2.1.-)
rna-Tha05257.1	GH92	GHs(Glycoside Hydrolases)	mannosyl-oligosaccharide α-1,2-mannosidase (EC 3.2.1.113); mannosyl-oligosaccharide α-1,3-mannosidase (EC 3.2.1.-); mannosyl-oligosaccharide α-1,6-mannosidase (EC 3.2.1.-); α-mannosidase (EC 3.2.1.24); α-1,2-mannosidase (EC 3.2.1.-); α-1,3-mannosidase (EC 3.2.1.-); α-1,4-mannosidase (EC 3.2.1.-); mannosyl-1-phosphodiester α-1,P-mannosidase (EC 3.2.1.-)
rna-Tha05371.1	GH92	GHs(Glycoside Hydrolases)	mannosyl-oligosaccharide α-1,2-mannosidase (EC 3.2.1.113); mannosyl-oligosaccharide α-1,3-mannosidase (EC 3.2.1.-); mannosyl-oligosaccharide α-1,6-mannosidase (EC 3.2.1.-); α-mannosidase (EC 3.2.1.24); α-1,2-mannosidase (EC 3.2.1.-); α-1,3-mannosidase (EC 3.2.1.-); α-1,4-mannosidase (EC 3.2.1.-); mannosyl-1-phosphodiester α-1,P-mannosidase (EC 3.2.1.-)
rna-Tha06164.1	GH92	GHs(Glycoside Hydrolases)	mannosyl-oligosaccharide α-1,2-mannosidase (EC 3.2.1.113); mannosyl-oligosaccharide α-1,3-mannosidase (EC 3.2.1.-); mannosyl-oligosaccharide α-1,6-mannosidase (EC 3.2.1.-); α-mannosidase (EC 3.2.1.24); α-1,2-mannosidase (EC 3.2.1.-); α-1,3-mannosidase (EC 3.2.1.-); α-1,4-mannosidase (EC 3.2.1.-); mannosyl-1-phosphodiester α-1,P-mannosidase (EC 3.2.1.-)
rna-Tha00024.1	GH93	GHs(Glycoside Hydrolases)	exo-α-L-1,5-arabinanase (EC 3.2.1.-)
rna-Tha07475.1	GH93	GHs(Glycoside Hydrolases)	exo-α-L-1,5-arabinanase (EC 3.2.1.-)
rna-Tha04198.1	GH95	GHs(Glycoside Hydrolases)	α-L-fucosidase (EC 3.2.1.51); α-1,2-L-fucosidase (EC 3.2.1.63); α-L-galactosidase (EC 3.2.1.-)
rna-Tha05239.1	GH95	GHs(Glycoside Hydrolases)	α-L-fucosidase (EC 3.2.1.51); α-1,2-L-fucosidase (EC 3.2.1.63); α-L-galactosidase (EC 3.2.1.-)
rna-Tha08599.1	GH95	GHs(Glycoside Hydrolases)	α-L-fucosidase (EC 3.2.1.51); α-1,2-L-fucosidase (EC 3.2.1.63); α-L-galactosidase (EC 3.2.1.-)
rna-Tha08789.1	GH95	GHs(Glycoside Hydrolases)	α-L-fucosidase (EC 3.2.1.51); α-1,2-L-fucosidase (EC 3.2.1.63); α-L-galactosidase (EC 3.2.1.-)
rna-Tha10425.1	GH95	GHs(Glycoside Hydrolases)	α-L-fucosidase (EC 3.2.1.51); α-1,2-L-fucosidase (EC 3.2.1.63); α-L-galactosidase (EC 3.2.1.-)
rna-Tha10679.1	GH99	GHs(Glycoside Hydrolases)	glycoprotein endo-α-1,2-mannosidase (EC 3.2.1.130); mannan endo-1,2-α-mannanase (3.2.1.198)

## Sheet: antiSMASH
Table S8. Gene clusters in the T. hamatum genome
Region	Type	From	To	Most similar known cluster	Similarity
Region 1.1	NRPS-like	670695	714536
Region 1.2	T1PKS	779689	827154
Region 1.3	NRPS	1166325	1212872	melinacidin IV	0.36
Region 1.4	terpene	1366538	1387558
Region 1.5	NRPS-like	1596096	1639587
Region 1.6	T1PKS	1817214	1864710	trichoxide	0.75
Region 1.7	T1PKS	2339882	2388297
Region 1.8	T1PKS	2467794	2514666	aurofusarin	0.27
Region 1.9	NRPS	2752596	2810830
Region 2.1	NRPS	157993	214783
Region 2.2	NRPS,fungal-RiPP-like	286900	359161
Region 2.3	NRPS-like	387413	430641
Region 2.4	isocyanide	438388	480585
Region 2.5	NRPS	556304	611050
Region 2.6	NRPS	5055128	5100698	peramine	1
				intermediate 1
				intermediate 2
Region 2.7	fungal-RiPP-like	5231685	5292788
Region 2.8	NRPS	5448858	5492560
Region 3.1	NRPS-like	379945	423227
Region 3.2	isocyanide-nrp	962870	1019933
Region 3.3	fungal-RiPP-like	2401351	2462308
Region 3.4	isocyanide	4342404	4384497
Region 3.5	T1PKS	6471127	6518179
Region 3.6	terpene	7000565	7021703
Region 3.7	T1PKS	7043038	7092867
Region 3.8	isocyanide,NRPS-like	7143811	7195433
Region 3.9	isocyanide-nrp	7527409	7582572
Region 4.1	NRPS,T1PKS	821589	878862	leucinostatin A	0.1
				leucinostatin B
Region 4.2	T1PKS	1530137	1577769
Region 4.3	NRPS	1840752	1886187	metachelin C	0.75
				metachelin A
				metachelin A-CE
				metachelin B
				dimerumic acid 11-mannoside
				dimerumic acid
Region 4.4	NRPS-like	2087799	2129946
Region 4.5	NRPS,T1PKS	2642880	2749275
Region 4.6	fungal-RiPP-like	3268141	3329127
Region 4.7	NRPS,T1PKS	3447840	3597965
Region 4.8	NRPS,T1PKS	3962770	4054018	BII-rafflesfungin	0.53
Region 5.1	terpene	5331208	5352224
Region 5.2	NRPS-like	6694452	6738309	choline	1
Region 5.3	NRPS,T1PKS,NRPS-like	7234888	7353652	fusaric acid	0.5
Region 6.1	NRPS	289211	345491
Region 6.2	NRPS,T1PKS	533623	601880
Region 6.3	NRPS-like	754475	798394	nivalenol	0.08
				deoxynivalenol
				3-acetyldeoxynivalenol
				15-acetyldeoxynivalenol
				neosolaniol
				calonectrin
				apotrichodiol
				isotrichotriol
				15-decalonectrin
				T-2 toxin
				3-acetyl T-2 toxin
				trichodiene
Region 6.4	T1PKS, NRPS-like,NRPS	1001780	1084826	ascochlorin	0.5
Region 6.5	terpene	1167302	1189675	clavaric acid	1
Region 6.6	T1PKS	1231709	1279894
Region 7.1	isocyanide	317750	359784
Region 7.2	fungal-RiPP-like	822619	884833
Region 7.3	terpene	1283651	1304922
Region 7.4	terpene	1650369	1671954	squalestatin S1	0.4
Region 7.5	fungal-RiPP-like	3032596	3094946
Region 7.6	NRPS-like	4050000	4095206
Region 7.7	T1PKS	4903838	4952145
Region 8.1	NRPS	15439	72164
Region 8.2	terpene	369272	390298
